# Supplementary material for: Survival, Treatment Outcome, and Safety of Multiple and Repeated Courses of Stereotactic Body Radiotherapy for Pulmonary Oligometastases of Head and Neck Squamous Cell Carcinoma
Source: Cancers (Basel). 2023 Nov 1;15(21):5253. doi: 10.3390/cancers15215253 (PMC10647772; doi:10.3390/cancers15215253)
Supplement: Supplementary file 1 [file cancers-15-05253-s001.zip]

Archive with 1 entries (1 files):
- cancers-2653606-supplementary.pdf
